# Supplementary material for: Effects of acute caffeine intake on muscular power during resistance exercise: a systematic review and meta-analysis
Source: Front Nutr. 2025 Oct 7;12:1686283. doi: 10.3389/fnut.2025.1686283 (PMC12537405; doi:10.3389/fnut.2025.1686283)
Supplement: Supplementary file 1 [file Data_Sheet_1.ZIP]

Archive with 20 entries (20 files):
- S1.tif
- S10.tif
- S11.tif
- S12.tif
- S13.tif
- S14.tif
- S15.tif
- S16.tif
- S17.tif
- S18.tif
- S19.tif
- S2.tif
- S20.tif
- S3.tif
- S4.tif
- S5.tif
- S6.tif
- S7.tif
- S8.tif
- S9.tif
